# Supplementary material for: All Fiber-Optic Immunosensors Based on Elliptical Core Helical Intermediate-Period Fiber Grating with Low-Sensitivity to Environmental Disturbances
Source: Biosensors (Basel). 2022 Feb 6;12(2):99. doi: 10.3390/bios12020099 (PMC8869875; doi:10.3390/bios12020099)
Supplement: Supplementary file 1 [file biosensors-12-00099-s001.zip]

Archive with 1 entries (1 files):
- biosensors-1574009-supplementary.pdf
